# Supplementary material for: Nampt-mediated spindle sizing secures a post-anaphase increase in spindle speed required for extreme asymmetry
Source: Nat Commun. 2020 Jul 7;11:3393. doi: 10.1038/s41467-020-17088-6 (PMC7341875; doi:10.1038/s41467-020-17088-6)
Supplement: Supplementary file 12 — Source Data [file 41467_2020_17088_MOESM12_ESM.xlsx]

## Sheet: Fig. 1b
		Western Blot		The bands shown in figure are indicated.
				Numbers by bands indicate molecular weight marker sizes.
		Nampt							Actin

## Sheet: Fig. 1c
		Western Blot	The bands shown in figure are indicated.
			Numbers by bands indicate molecular weight marker sizes.
		Nampt					Vinculin
		Relative Nampt protein levels (%, normalized to uninjected control)
	Uninjected Cont				Cont MO				Nampt MO
	100	100	100		104.387	105.698	95.3649		41.7181	44.6513	40.5958

## Sheet: Fig. 1d
GVBD (%)
	Uninjected (44)
	91.6667	81.25	75
	Cont MO (51)
	87.5	82.3529	83.3333
	Nampt MO (60)
	78.5714	77.7778	80	88.8889	75	80
Oocyte numbers are shown in parenthesis.

## Sheet: Fig. 1e
	Timing of PBE (%)
	Time (h post-GVBD)	Uninjected (36)								Cont MO (41)								Nampt MO (48)
	5.5	0	0	0						0	0	0						0	0	0	0	16.6667	0
	6	0	0	0						0	0	0						0	0	0	0	16.6667	0
	6.5	0	0	0						0	0	7.14286						0	0	0	0	33.3333	0
	7	9.09091	0	0						14.2857	15.3846	14.2857						0	0	0	12.5	33.3333	0
	7.5	27.2727	15.3846	0						21.4286	30.7692	28.5714						45.4545	14.2857	0	50	33.3333	12.5
	8	45.4545	38.4615	25						50	46.1538	57.1429						63.6364	57.1429	25	87.5	50	50
	8.5	45.4545	69.2308	75						85.7143	61.5385	64.2857						72.7273	85.7143	37.5	87.5	50	62.5
	9	63.6364	69.2308	83.3333						92.8571	76.9231	78.5714						72.7273	85.7143	50	100	50	62.5
	9.5	72.7273	69.2308	100						100	76.9231	78.5714						72.7273	100	50	100	50	75
	10	81.8182	69.2308	100						100	76.9231	78.5714						72.7273	100	50	100	66.6667	87.5
	10.5	81.8182	69.2308	100						100	76.9231	78.5714						81.8182	100	50	100	66.6667	87.5
	11	81.8182	69.2308	100						100	76.9231	78.5714						81.8182	100	50	100	66.6667	87.5
	11.5	81.8182	69.2308	100						100	76.9231	78.5714						81.8182	100	50	100	66.6667	87.5
	12	81.8182	69.2308	100						100	76.9231	78.5714						81.8182	100	50	100	66.6667	87.5
	Oocyte numbers are shown in parenthesis.

## Sheet: Fig. 1g
	Proportion of oocytes with large PBs (%)
	Uninjected (24)			Cont MO (18)			Nampt MO (27)			Nampt MO+Nampt (27)
	12.5	12.5	0	0	0	0	33.3333	33.3333	44.4444	10	0	11.1111
Oocyte numbers are shown in parenthesis.

## Sheet: Fig. 1h
	PB width: Oocyte ratio (%)
	Uninjected (24)
	43.75	43.2836	46.3768	43.4783	55.7143	40.9091	40	35.7143	52.1127	32.8358	46.2687	46.1538	40.2985	42.029	46.9697	39.3939	38.2353	36.6197	43.2836	44.1176	38.2353	47.1429	44.1176	40.8451
	Cont MO (18)
	43.0556	39.726	43.0556	38.5714	38.5714	42.2535	42.6471	39.4366	40.2985	41.791	44.9275	42.2535	42.6471	45.0704	38.8889	31.8182	36.6197	39.7059
	Nampt MO (27)
	47.1429	50.7246	54.5455	47.0588	48.4375	42.6471	52.1127	58.8235	55.0725	46.5753	59.4203	42.6471	48.5714	49.2537	50	42.4242	47.1429	46.4789	45.4545	40	35.2941	38.2353	77.6119	73.8462	70.7692	53.125	41.5385
	Nampt MO+Nampt (27)
	45.0704	63.2353	41.791	46.3768	47.0588	43.75	47.6923	47.7612	45.7143	47.7612	37.8788	40.9091	48.4848	41.4286	44.9275	47.1429	46.4789	46.3768	39.7059	50	40.9091	47.8261	43.2836	49.2754	44.9275	39.4366	43.4783
Oocyte numbers are shown in parenthesis.

## Sheet: Fig. 2b
	Time of bipolar spindle formation (h)
	Cont MO (14)
	3	4.83	3	3.58	3.25	3.5	4.67	3.67	4.58	3.42	3.17	2.92	3.25	3.25
	Nampt MO (30)
	3.08	3.5	3.67	3.83	3.25	4.5	3.25	4.42	2.92	3.33	4.25	3.58	3.75	3.5	4.08	4	4.25	3.5	4.92	3.75	3.08	4.5	3	4.25	4.08	3.5	3.33	3	3.16	3.67
Oocyte numbers are shown in parenthesis.

## Sheet: Fig. 2c
Proportion of oocytes with centrally-located spindle when bipolar spindle forms (%)
	Cont MO (34)			Nampt MO (29)
	81.8182	100	83.3333	88.8889	81.8182	100
Oocyte numbers are shown in parenthesis.

## Sheet: Fig. 2d
Proportion of oocytes with spindle at the cortex at anaphase-onset (%)
	Cont MO (34)			Nampt MO (29)
	100	90.9091	100	88.8889	90.9091	77.7778
Oocyte numbers are shown in parenthesis.

## Sheet: Fig. 2f
	Distance from leading pole to anterior cortex (μm)
	Time to anaphase onset (h)	Cont MO (15)
	-4	30	10	22	11	11	17	12	15	10	16	12	6.65	6.87	10	13
	-3	18	7.08	21	8.88	9.41	14	9.38	14	9.25	14	13	7.62	5.74	11	23
	-2	10	5.19	15	4.79	7.28	12	7.51	14	7.9	12	6.37	5.96	5.47	7.99	16
	-1	2.79	3.73	6.92	3.56	2.82	7.12	10	10	4.46	12	2.35	3.5	5.8	8.84	12
	0	0.76	3.82	2.93	1.72	2.08	2.41	4.03	2.15	2.91	14	1.34	1.25	0.63	0.77	1.91
		Nampt MO (21)
	-4	13	16	25	15	16	10	12	11	7.63	8.49	20	6.04	21	22	9.12	6.32	8.31	8.15	13	15	13
	-3	13	14	22	9.05	12	11	11	8.62	7.68	6.42	19	3.27	14	16	3.35	2.17	11	8.83	7.09	14	12
	-2	10	10	21	6.77	11	10	13	2.56	3.51	8.94	17	4.8	8.61	15	2.48	0.83	12	5.68	13	12	9.22
	-1	6.46	6.23	16	2.86	3.2	5.82	6.92	1.75	2.29	6.13	12	3.6	2.79	12	0.92	0.33	11	2.25	7.16	13	12
	0	3.85	4.41	5.51	1.66	1.26	5.29	3.88	1.43	1.5	0.8	12	0.42	0	7.86	0	0.88	3.92	2.45	0.65	12	4.19
	Oocyte numbers are shown in parenthesis.

[truncated: 45 more sheets: Fig. 2g, Fig. 3b, Fig. 3c, Fig. 3d, Fig. 3e, Fig. 3f, Fig. 4c, Fig. 4d, Fig. 4e, Fig. 5b, Fig. 5c, Fig. 5d, Fig. 5e, Fig. 5f, Fig. 5h, Fig. 6a, Fig. 6b, Fig. 6c, Fig. 6d, Fig. 6e …]
